# Supplementary material for: Chemical Variability of Peel and Leaf Essential Oils in the Citrus Subgenus Papeda (Swingle) and Few Relatives
Source: Plants (Basel). 2021 May 31;10(6):1117. doi: 10.3390/plants10061117 (PMC8227882; doi:10.3390/plants10061117)
Supplement: Supplementary file 1 [file plants-10-01117-s001.zip]

Archive with 1 entries (1 files):
- plants-1238549-supplementary.pdf
